# Supplementary material for: Modification of Adenovirus vaccine vector-induced immune responses by expression of a signalling molecule
Source: Sci Rep. 2020 Mar 31;10:5716. doi: 10.1038/s41598-020-61730-8 (PMC7109070; doi:10.1038/s41598-020-61730-8)
Supplement: Supplementary file 1 — Supplementary Information. [file 41598_2020_61730_MOESM1_ESM.zip]

Archive with 4 entries (4 files):
- 1584_pENTR4SE_GFPTIP_mTRAM.sbd
- 1549_pENTR4SE_GFPTIP.sbd
- 1808_pSETO_GFPTIP.sbd
- 1810_pSETO_GFPTIP_mTRAM.sbd
